# Supplementary material for: Long-term genomic surveillance reveals the circulation of clinically significant Salmonella in lymph nodes and beef trimmings from slaughter cattle from a Mexican feedlot
Source: PLoS One. 2024 Oct 18;19(10):e0312275. doi: 10.1371/journal.pone.0312275 (PMC11488740; doi:10.1371/journal.pone.0312275)
Supplement: S1 File — (XLSX) [file pone.0312275.s001.xlsx]

## Sheet: Hoja1
Long-term genomic surveillance reveals the circulation of clinically significant Salmonella in lymph nodes and beef trimmings from slaughter cattle from a Mexican feedlot
Enrique Jesús Delgado-Suárez, Abril Viridiana García-Meneses, Elfrego Adrián Ponce-Hernández, Cindy Fabiola Hernández-Pérez, María Salud Rubio-Lozano, Nayarit Emérita Ballesteros-Nova, Orbelín Soberanis-Ramos
S1 File. NCBI accessions, SNP clusters accessions, and metadata of Salmonella isolates (n=77) collected from bovine lymph nodes and ground beef from healthy cattle from a Mexican feedlot
#Organism Group	Isolate name	NCBI SRA accession	Serovar	Source	Collection date	NCBI SNP cluster accession	Close to clinical strains?	SNP distance to closest clinical strain
Salmonella enterica	AN13	SRS5441946	1,4,[5],12:i:-	Lymph nodes	2018-05-07	PDS000176795.35	Yes	1
Salmonella enterica	AK79	SRS5153592	Anatum	Lymph nodes	2017-05-08	PDS000048434.4	No	Not applicable
Salmonella enterica	AK78	SRS5153595	Anatum	Lymph nodes	2017-05-03	PDS000048434.4	No	Not applicable
Salmonella enterica	AK81	SRS5153598	Anatum	Lymph nodes	2017-05-10	PDS000048434.4	No	Not applicable
Salmonella enterica	AK75	SRS5153600	Anatum	Lymph nodes	2017-05-01	PDS000048434.4	No	Not applicable
Salmonella enterica	AK76	SRS5153601	Anatum	Lymph nodes	2017-05-01	PDS000048434.4	No	Not applicable
Salmonella enterica	AK69	SRS5153604	Anatum	Lymph nodes	2017-04-03	PDS000048434.4	No	Not applicable
Salmonella enterica	AK70	SRS5153605	Anatum	Lymph nodes	2017-04-24	PDS000048434.4	No	Not applicable
Salmonella enterica	AK71	SRS5153606	Anatum	Lymph nodes	2017-04-24	PDS000048434.4	No	Not applicable
Salmonella enterica	AK72	SRS5153607	Anatum	Ground beef	2017-04-24	PDS000048434.4	No	Not applicable
Salmonella enterica	AK73	SRS5153608	Anatum	Ground beef	2017-04-24	PDS000048434.4	No	Not applicable
Salmonella enterica	AK74	SRS5153609	Anatum	Lymph nodes	2017-04-24	PDS000027247.46	Yes	10
Salmonella enterica	AK85	SRS5387205	Anatum	Ground beef	2017-05-22	PDS000048434.4	No	Not applicable
Salmonella enterica	AM39	SRS5387216	Anatum	Lymph nodes	2017-05-24	PDS000048434.4	No	Not applicable
Salmonella enterica	AM40	SRS5387217	Anatum	Ground beef	2017-05-24	PDS000048434.4	No	Not applicable
Salmonella enterica	AM44	SRS5387219	Anatum	Lymph nodes	2017-06-05	PDS000048434.4	No	Not applicable
Salmonella enterica	AM46	SRS5387221	Anatum	Lymph nodes	2017-06-12	PDS000048434.4	No	Not applicable
Salmonella enterica	AM89	SRS5442511	Anatum	Lymph nodes	2018-04-23	PDS000048434.4	No	Not applicable
Salmonella enterica	AM90	SRS5442512	Anatum	Ground beef	2018-04-23	PDS000048434.4	No	Not applicable
Salmonella enterica	AM95	SRS5442513	Anatum	Lymph nodes	2018-04-23	PDS000048434.4	No	Not applicable
Salmonella enterica	AM98	SRS5442514	Anatum	Lymph nodes	2018-04-30	PDS000048434.4	No	Not applicable
Salmonella enterica	AM68	SRS5442519	Anatum	Lymph nodes	2017-09-11	PDS000048434.4	No	Not applicable
Salmonella enterica	AM79	SRS5442522	Anatum	Lymph nodes	2017-09-11	PDS000048434.4	No	Not applicable
Salmonella enterica	AM58	SRS7238157	Anatum	Lymph nodes	2017-08-09	PDS000048434.4	No	Not applicable
Salmonella enterica	AK80	SRS5153593	Fresno	Ground beef	2017-05-08	PDS000051281.2	No	Not applicable
Salmonella enterica	AM87	SRS5442510	Fresno	Ground beef	2018-04-09	PDS000051281.2	No	Not applicable
Salmonella enterica	AM78	SRS5442521	Fresno	Lymph nodes	2017-09-11	PDS000051281.2	No	Not applicable
Salmonella enterica	AM86	SRS5442524	Fresno	Lymph nodes	2018-04-09	PDS000051281.2	No	Not applicable
Salmonella enterica	AS56	SRS5441936	Give	Lymph nodes	2018-09-24	PDS000078457.2	Yes	4
Salmonella enterica	AN22	SRS5441939	Kentucky	Ground beef	2018-05-28	PDS000032811.10	Yes	16
Salmonella enterica	AN23	SRS5441940	Kentucky	Lymph nodes	2018-05-28	PDS000032811.10	Yes	16
Salmonella enterica	AN24	SRS5441941	Kentucky	Lymph nodes	2018-06-04	PDS000032811.10	Yes	16
Salmonella enterica	AN27	SRS5441943	Kentucky	Lymph nodes	2018-06-04	PDS000032811.10	Yes	16
Salmonella enterica	AN03	SRS7238152	Kentucky	Lymph nodes	2018-05-07	PDS000032811.10	Yes	16
Salmonella enterica	AM81	SRS7238158	Kentucky	Lymph nodes	2018-01-29	PDS000032811.10	Yes	16
Salmonella enterica	AK67	SRS5153602	London	Lymph nodes	2017-04-03	PDS000027247.46	Yes	13
Salmonella enterica	AM49	SRS5387208	London	Lymph nodes	2017-08-02	PDS000027247.46	Yes	13
Salmonella enterica	AM50	SRS5387209	London	Lymph nodes	2017-08-02	PDS000027247.46	Yes	13
Salmonella enterica	AM45	SRS5387220	London	Lymph nodes	2017-06-12	PDS000027247.46	Yes	13
Salmonella enterica	AM47	SRS5387222	London	Lymph nodes	2017-06-12	PDS000027247.46	Yes	13
Salmonella enterica	AN15	SRS5441938	London	Lymph nodes	2018-05-15	PDS000027247.46	Yes	13
Salmonella enterica	AM63	SRS5442518	London	Lymph nodes	2017-09-11	PDS000027247.46	Yes	13
Salmonella enterica	AM74	SRS5442520	London	Lymph nodes	2017-09-11	PDS000027247.46	Yes	13
Salmonella enterica	AN04	SRS7238153	London	Ground beef	2018-05-07	PDS000027247.46	Yes	13
Salmonella enterica	AM42	SRS5387218	Muenster	Ground beef	2017-05-29	PDS000003977.70	Yes	29
Salmonella enterica	AK77	SRS5153594	Reading	Lymph nodes	2017-05-03	PDS000027459.15	Yes	43
Salmonella enterica	AK83	SRS5153596	Reading	Lymph nodes	2017-05-15	PDS000027459.15	Yes	43
Salmonella enterica	AK84	SRS5153597	Reading	Lymph nodes	2017-05-22	PDS000027459.15	Yes	43
Salmonella enterica	AK82	SRS5153599	Reading	Lymph nodes	2017-05-15	PDS000027459.15	Yes	43
Salmonella enterica	AK86	SRS5387206	Reading	Lymph nodes	2017-05-22	PDS000027459.15	Yes	43
Salmonella enterica	AM48	SRS5387207	Reading	Lymph nodes	2017-08-02	PDS000027459.15	Yes	43
Salmonella enterica	AM51	SRS5387210	Reading	Ground beef	2017-08-02	PDS000027459.15	Yes	43
Salmonella enterica	AM52	SRS5387211	Reading	Ground beef	2017-08-08	PDS000027459.15	Yes	43
Salmonella enterica	AM53	SRS5387212	Reading	Ground beef	2017-08-08	PDS000027459.15	Yes	43
Salmonella enterica	AM54	SRS5387213	Reading	Ground beef	2017-08-08	PDS000027459.15	Yes	43
Salmonella enterica	AM55	SRS5387214	Reading	Lymph nodes	2017-08-08	PDS000027459.15	Yes	43
Salmonella enterica	AM36	SRS5387215	Reading	Ground beef	2017-05-15	PDS000027459.15	Yes	43
Salmonella enterica	AN14	SRS5441937	Reading	Ground beef	2018-05-15	PDS000051280.1	No	Not applicable
Salmonella enterica	AN26	SRS5441942	Reading	Ground beef	2018-06-04	PDS000027459.15	Yes	43
Salmonella enterica	AN12	SRS5441945	Reading	Lymph nodes	2018-05-07	PDS000027459.15	Yes	43
Salmonella enterica	AN31	SRS5441947	Reading	Lymph nodes	2018-09-10	PDS000027459.15	Yes	43
Salmonella enterica	AM56	SRS5442508	Reading	Lymph nodes	2017-08-08	PDS000027459.15	Yes	43
Salmonella enterica	AM57	SRS5442509	Reading	Ground beef	2017-08-08	PDS000027459.15	Yes	43
Salmonella enterica	AN05	SRS5442515	Reading	Lymph nodes	2018-05-07	PDS000051280.1	Yes	43
Salmonella enterica	AN06	SRS5442516	Reading	Lymph nodes	2018-05-07	PDS000027459.15	Yes	43
Salmonella enterica	AM60	SRS5442517	Reading	Lymph nodes	2017-08-21	PDS000027459.15	Yes	43
Salmonella enterica	AM83	SRS5442523	Reading	Ground beef	2018-02-19	PDS000027459.15	Yes	43
Salmonella enterica	AK68	SRS5153603	Typhimurium	Ground beef	2017-04-03	PDS000013845.430	Yes	2-7
Salmonella enterica	AN36	SRS5441933	Typhimurium	Ground beef	2018-09-08	PDS000175012.10	Yes	33
Salmonella enterica	AN37	SRS5441934	Typhimurium	Ground beef	2018-09-08	PDS000175012.10	Yes	33
Salmonella enterica	AN39	SRS5441935	Typhimurium	Ground beef	2018-09-08	PDS000175012.10	Yes	33
Salmonella enterica	AN30	SRS5441944	Typhimurium	Ground beef	2018-09-03	PDS000175012.10	Yes	33
Salmonella enterica	AN34	SRS5441948	Typhimurium	Ground beef	2018-09-08	PDS000175012.10	Yes	33
Salmonella enterica	AN35	SRS5441949	Typhimurium	Ground beef	2018-09-08	PDS000175012.10	Yes	33
Salmonella enterica	AN32	SRS7238154	Typhimurium	Ground beef	2018-09-18	PDS000175012.10	Yes	34
Salmonella enterica	AN33	SRS7238155	Typhimurium	Ground beef	2018-09-18	PDS000175012.10	Yes	33
Salmonella enterica	AN38	SRS7238156	Typhimurium	Ground beef	2018-09-18	PDS000175012.10	Yes	33
