# Supplementary material for: Long-term genomic surveillance reveals the circulation of clinically significant Salmonella in lymph nodes and beef trimmings from slaughter cattle from a Mexican feedlot
Source: PLoS One. 2024 Oct 18;19(10):e0312275. doi: 10.1371/journal.pone.0312275 (PMC11488740; doi:10.1371/journal.pone.0312275)
Supplement: S3 File — (XLSX) [file pone.0312275.s003.xlsx]

## Sheet: S2_Table
Long-term genomic surveillance reveals the circulation of clinically significant Salmonella in lymph nodes and beef trimmings from slaughter cattle from a Mexican feedlot
Enrique Jesús Delgado-Suárez, Abril Viridiana García-Meneses, Elfrego Adrián Ponce-Hernández, Cindy Fabiola Hernández-Pérez, María Salud Rubio-Lozano, Nayarit Emérita Ballesteros-Nova, Orbelín Soberanis-Ramos
S2 Table. SNP matrix of 77 Salmonella isolates collected from bovine lymph nodes and ground beef from healthy cattle from a Mexican feedlot and the Typhi CT18 strain (accession GCA_000195995.1)
	AK67/1-85630	AK68/1-85630	AK69/1-85630	AK70/1-85630	AK71/1-85630	AK72/1-85630	AK73/1-85630	AK74/1-85630	AK75/1-85630	AK76/1-85630	AK77/1-85630	AK78/1-85630	AK79/1-85630	AK80/1-85630	AK81/1-85630	AK82/1-85630	AK83/1-85630	AK84/1-85630	AK85/1-85630	AK86/1-85630	AM36/1-85630	AM39/1-85630	AM40/1-85630	AM42/1-85630	AM44/1-85630	AM45/1-85630	AM46/1-85630	AM47/1-85630	AM48/1-85630	AM49/1-85630	AM50/1-85630	AM51/1-85630	AM52/1-85630	AM53/1-85630	AM54/1-85630	AM55/1-85630	AM56/1-85630	AM57/1-85630	AM58/1-85630	AM60/1-85630	AM63/1-85630	AM68/1-85630	AM74/1-85630	AM78/1-85630	AM79/1-85630	AM81/1-85630	AM83/1-85630	AM86/1-85630	AM87/1-85630
AK67/1-85630	0	23533	24157	24154	24156	24159	24150	24150	24152	24153	23160	24150	24158	28097	24160	23167	23160	23169	24160	23164	23160	24159	24161	33205	24157	8	24158	6	23166	7	7	23171	23166	23166	23167	23169	23165	23168	24163	23155	9	24149	21	28094	24159	28672	23201	28099	28096
AK68/1-85630	23533	0	23980	23979	23987	23988	23983	23983	23979	23982	17549	23979	23975	27924	23987	17555	17549	17572	23991	17555	17547	23984	23988	33316	23982	23529	23983	23533	17555	23528	23528	17575	17555	17555	17554	17556	17554	17555	23990	17544	23530	24008	23532	27923	23984	28743	17616	27928	27925
AK69/1-85630	24157	23980	0	12	17	14	21	21	31	18	23710	19	25	27636	17	23717	23704	23723	29	23714	23706	14	20	32981	12	24153	13	24157	23714	24152	24152	23748	23714	23714	23713	23719	23713	23714	38	23705	24154	104	24154	27635	14	28480	23739	27638	27637
AK70/1-85630	24154	23979	12	0	17	14	25	25	43	12	23709	17	27	27632	15	23716	23705	23722	27	23715	23705	12	18	32978	10	24150	15	24154	23713	24149	24149	23749	23713	23713	23714	23720	23712	23715	38	23704	24151	104	24151	27631	12	28474	23740	27634	27633
AK71/1-85630	24156	23987	17	17	0	21	32	32	48	23	23711	18	26	27633	16	23718	23705	23724	32	23715	23707	17	19	32974	11	24152	20	24156	23715	24151	24151	23749	23715	23715	23716	23722	23714	23717	43	23706	24153	107	24153	27632	19	28471	23740	27635	27634
AK72/1-85630	24159	23988	14	14	21	0	31	31	45	20	23714	23	29	27636	21	23721	23708	23727	31	23718	23710	18	22	32983	14	24155	17	24159	23718	24154	24154	23752	23718	23718	23717	23723	23717	23718	40	23709	24156	108	24156	27635	16	28480	23743	27638	27637
AK73/1-85630	24150	23983	21	25	32	31	0	0	50	31	23711	32	42	27639	30	23718	23707	23724	42	23717	23707	27	33	32979	25	24146	28	24150	23715	24145	24145	23751	23715	23715	23716	23722	23714	23717	51	23706	24147	119	24147	27638	27	28483	23742	27641	27640
AK74/1-85630	24150	23983	21	25	32	31	0	0	50	31	23711	32	42	27639	30	23718	23707	23724	42	23717	23707	27	33	32979	25	24146	28	24150	23715	24145	24145	23751	23715	23715	23716	23722	23714	23717	51	23706	24147	119	24147	27638	27	28483	23742	27641	27640
AK75/1-85630	24152	23979	31	43	48	45	50	50	0	49	23709	50	46	27641	48	23720	23707	23726	60	23715	23705	45	51	32984	43	24148	34	24152	23717	24147	24147	23749	23717	23717	23716	23718	23716	23717	61	23704	24149	131	24149	27640	45	28475	23736	27643	27642
AK76/1-85630	24153	23982	18	12	23	20	31	31	49	0	23710	23	33	27638	21	23717	23706	23723	33	23716	23706	18	24	32978	16	24149	21	24153	23714	24148	24148	23750	23714	23714	23715	23721	23713	23716	44	23705	24150	110	24150	27637	18	28476	23741	27640	27639
AK77/1-85630	23160	17549	23710	23709	23711	23714	23711	23711	23709	23710	0	23711	23711	27830	23713	53	26	71	23721	50	16	23712	23712	33153	23710	23156	23713	23160	46	23155	23155	174	46	46	47	51	45	48	23720	11	23157	23718	23165	27829	23712	28680	133	27834	27831
AK78/1-85630	24150	23979	19	17	18	23	32	32	50	23	23711	0	28	27639	16	23718	23707	23724	32	23717	23707	17	19	32979	11	24146	22	24150	23715	24145	24145	23751	23715	23715	23716	23722	23714	23717	43	23706	24147	109	24147	27638	19	28483	23742	27641	27640
AK79/1-85630	24158	23975	25	27	26	29	42	42	46	33	23711	28	0	27633	26	23722	23709	23728	42	23717	23707	27	29	32984	21	24154	20	24158	23719	24153	24153	23751	23719	23719	23718	23720	23718	23719	45	23706	24155	113	24155	27632	29	28479	23742	27635	27634
AK80/1-85630	28097	27924	27636	27632	27633	27636	27639	27639	27641	27638	27830	27639	27633	0	27635	27837	27828	27843	27637	27836	27826	27638	27638	31707	27636	28093	27637	28095	27836	28092	28092	27852	27836	27836	27835	27837	27835	27836	27644	27825	28092	27638	28094	19	27638	25871	27843	22	23
AK81/1-85630	24160	23987	17	15	16	21	30	30	48	21	23713	16	26	27635	0	23722	23711	23728	30	23721	23711	15	15	32983	9	24156	20	24160	23719	24155	24155	23755	23719	23719	23720	23726	23718	23721	41	23710	24157	107	24157	27634	17	28483	23746	27637	27636
AK82/1-85630	23167	17555	23717	23716	23718	23721	23718	23718	23720	23717	53	23718	23722	27837	23722	0	57	40	23728	19	51	23719	23719	33168	23717	23163	23724	23167	15	23162	23162	143	15	15	16	24	14	17	23731	50	23164	23725	23172	27836	23719	28685	168	27841	27838
AK83/1-85630	23160	17549	23704	23705	23705	23708	23707	23707	23707	23706	26	23707	23709	27828	23711	57	0	75	23717	52	16	23708	23708	33156	23706	23156	23711	23160	50	23155	23155	176	50	50	51	59	49	52	23720	23	23157	23712	23165	27827	23708	28680	137	27832	27829
AK84/1-85630	23169	17572	23723	23722	23724	23727	23724	23724	23726	23723	71	23724	23728	27843	23728	40	75	0	23734	33	69	23725	23725	33170	23723	23165	23730	23169	33	23164	23164	161	33	33	34	42	32	35	23737	68	23166	23731	23174	27842	23725	28685	186	27847	27844
AK85/1-85630	24160	23991	29	27	32	31	42	42	60	33	23721	32	42	27637	30	23728	23717	23734	0	23727	23717	25	31	32982	23	24156	30	24160	23725	24155	24155	23761	23725	23725	23726	23732	23724	23727	45	23716	24157	117	24157	27636	27	28482	23752	27639	27638
AK86/1-85630	23164	17555	23714	23715	23715	23718	23717	23717	23715	23716	50	23717	23717	27836	23721	19	52	33	23727	0	48	23718	23718	33162	23716	23160	23719	23164	12	23159	23159	132	12	12	13	21	11	14	23730	47	23161	23720	23169	27835	23718	28684	157	27840	27837
AM36/1-85630	23160	17547	23706	23705	23707	23710	23707	23707	23705	23706	16	23707	23707	27826	23711	51	16	69	23717	48	0	23708	23708	33155	23706	23156	23709	23160	42	23155	23155	170	42	42	43	47	41	44	23716	11	23157	23714	23165	27825	23708	28676	135	27830	27827
AM39/1-85630	24159	23984	14	12	17	18	27	27	45	18	23712	17	27	27638	15	23719	23708	23725	25	23718	23708	0	18	32982	10	24155	17	24159	23716	24154	24154	23752	23716	23716	23717	23723	23715	23718	36	23707	24156	102	24156	27637	14	28478	23743	27640	27639
AM40/1-85630	24161	23988	20	18	19	22	33	33	51	24	23712	19	29	27638	15	23719	23708	23725	31	23718	23708	18	0	32986	10	24157	21	24161	23716	24156	24156	23752	23716	23716	23717	23723	23715	23718	42	23707	24158	108	24158	27637	18	28478	23743	27640	27639
AM42/1-85630	33205	33316	32981	32978	32974	32983	32979	32979	32984	32978	33153	32979	32984	31707	32983	33168	33156	33170	32982	33162	33155	32982	32986	0	32980	33203	32984	33205	33165	33202	33202	33172	33165	33165	33166	33168	33164	33167	32994	33152	33202	32987	33202	31702	32984	30982	33152	31705	31704
AM44/1-85630	24157	23982	12	10	11	14	25	25	43	16	23710	11	21	27636	9	23717	23706	23723	23	23716	23706	10	10	32980	0	24153	13	24157	23714	24152	24152	23750	23714	23714	23715	23721	23713	23716	34	23705	24154	102	24154	27635	8	28476	23741	27638	27637
AM45/1-85630	8	23529	24153	24150	24152	24155	24146	24146	24148	24149	23156	24146	24154	28093	24156	23163	23156	23165	24156	23160	23156	24155	24157	33203	24153	0	24154	8	23162	3	3	23167	23162	23162	23163	23165	23161	23164	24159	23151	5	24145	23	28090	24155	28670	23197	28095	28092
AM46/1-85630	24158	23983	13	15	20	17	28	28	34	21	23713	22	20	27637	20	23724	23711	23730	30	23719	23709	17	21	32984	13	24154	0	24158	23721	24153	24153	23753	23721	23721	23722	23724	23720	23723	35	23708	24155	103	24155	27636	15	28477	23744	27639	27638
AM47/1-85630	6	23533	24157	24154	24156	24159	24150	24150	24152	24153	23160	24150	24158	28095	24160	23167	23160	23169	24160	23164	23160	24159	24161	33205	24157	8	24158	0	23166	7	7	23171	23166	23166	23167	23169	23165	23168	24163	23155	9	24149	21	28092	24159	28672	23201	28097	28094
AM48/1-85630	23166	17555	23714	23713	23715	23718	23715	23715	23717	23714	46	23715	23719	27836	23719	15	50	33	23725	12	42	23716	23716	33165	23714	23162	23721	23166	0	23161	23161	128	0	0	1	9	1	2	23728	41	23163	23722	23171	27835	23716	28686	161	27840	27837
AM49/1-85630	7	23528	24152	24149	24151	24154	24145	24145	24147	24148	23155	24145	24153	28092	24155	23162	23155	23164	24155	23159	23155	24154	24156	33202	24152	3	24153	7	23161	0	0	23166	23161	23161	23162	23164	23160	23163	24158	23150	4	24144	22	28089	24154	28669	23196	28094	28091
AM50/1-85630	7	23528	24152	24149	24151	24154	24145	24145	24147	24148	23155	24145	24153	28092	24155	23162	23155	23164	24155	23159	23155	24154	24156	33202	24152	3	24153	7	23161	0	0	23166	23161	23161	23162	23164	23160	23163	24158	23150	4	24144	22	28089	24154	28669	23196	28094	28091
AM51/1-85630	23171	17575	23748	23749	23749	23752	23751	23751	23749	23750	174	23751	23751	27852	23755	143	176	161	23761	132	170	23752	23752	33172	23750	23167	23753	23171	128	23166	23166	0	128	128	129	137	129	130	23760	169	23168	23754	23176	27851	23752	28677	275	27856	27853
AM52/1-85630	23166	17555	23714	23713	23715	23718	23715	23715	23717	23714	46	23715	23719	27836	23719	15	50	33	23725	12	42	23716	23716	33165	23714	23162	23721	23166	0	23161	23161	128	0	0	1	9	1	2	23728	41	23163	23722	23171	27835	23716	28686	161	27840	27837
AM53/1-85630	23166	17555	23714	23713	23715	23718	23715	23715	23717	23714	46	23715	23719	27836	23719	15	50	33	23725	12	42	23716	23716	33165	23714	23162	23721	23166	0	23161	23161	128	0	0	1	9	1	2	23728	41	23163	23722	23171	27835	23716	28686	161	27840	27837
AM54/1-85630	23167	17554	23713	23714	23716	23717	23716	23716	23716	23715	47	23716	23718	27835	23720	16	51	34	23726	13	43	23717	23717	33166	23715	23163	23722	23167	1	23162	23162	129	1	1	0	8	2	1	23727	42	23164	23723	23172	27834	23717	28687	162	27839	27836
AM55/1-85630	23169	17556	23719	23720	23722	23723	23722	23722	23718	23721	51	23722	23720	27837	23726	24	59	42	23732	21	47	23723	23723	33168	23721	23165	23724	23169	9	23164	23164	137	9	9	8	0	10	9	23729	46	23166	23729	23174	27836	23723	28689	170	27841	27838
AM56/1-85630	23165	17554	23713	23712	23714	23717	23714	23714	23716	23713	45	23714	23718	27835	23718	14	49	32	23724	11	41	23715	23715	33164	23713	23161	23720	23165	1	23160	23160	129	1	1	2	10	0	3	23727	40	23162	23721	23170	27834	23715	28685	160	27839	27836
AM57/1-85630	23168	17555	23714	23715	23717	23718	23717	23717	23717	23716	48	23717	23719	27836	23721	17	52	35	23727	14	44	23718	23718	33167	23716	23164	23723	23168	2	23163	23163	130	2	2	1	9	3	0	23728	43	23165	23724	23173	27835	23718	28688	163	27840	27837
AM58/1-85630	24163	23990	38	38	43	40	51	51	61	44	23720	43	45	27644	41	23731	23720	23737	45	23730	23716	36	42	32994	34	24159	35	24163	23728	24158	24158	23760	23728	23728	23727	23729	23727	23728	0	23715	24160	128	24160	27643	38	28468	23751	27646	27645
AM60/1-85630	23155	17544	23705	23704	23706	23709	23706	23706	23704	23705	11	23706	23706	27825	23710	50	23	68	23716	47	11	23707	23707	33152	23705	23151	23708	23155	41	23150	23150	169	41	41	42	46	40	43	23715	0	23152	23713	23160	27824	23707	28673	128	27829	27826
AM63/1-85630	9	23530	24154	24151	24153	24156	24147	24147	24149	24150	23157	24147	24155	28092	24157	23164	23157	23166	24157	23161	23157	24156	24158	33202	24154	5	24155	9	23163	4	4	23168	23163	23163	23164	23166	23162	23165	24160	23152	0	24146	24	28089	24156	28669	23198	28094	28091
AM68/1-85630	24149	24008	104	104	107	108	119	119	131	110	23718	109	113	27638	107	23725	23712	23731	117	23720	23714	102	108	32987	102	24145	103	24149	23722	24144	24144	23754	23722	23722	23723	23729	23721	23724	128	23713	24146	0	24146	27637	106	28489	23743	27640	27639
AM74/1-85630	21	23532	24154	24151	24153	24156	24147	24147	24149	24150	23165	24147	24155	28094	24157	23172	23165	23174	24157	23169	23165	24156	24158	33202	24154	23	24155	21	23171	22	22	23176	23171	23171	23172	23174	23170	23173	24160	23160	24	24146	0	28091	24156	28673	23206	28096	28093
AM78/1-85630	28094	27923	27635	27631	27632	27635	27638	27638	27640	27637	27829	27638	27632	19	27634	27836	27827	27842	27636	27835	27825	27637	27637	31702	27635	28090	27636	28092	27835	28089	28089	27851	27835	27835	27834	27836	27834	27835	27643	27824	28089	27637	28091	0	27637	25872	27842	13	12
AM79/1-85630	24159	23984	14	12	19	16	27	27	45	18	23712	19	29	27638	17	23719	23708	23725	27	23718	23708	14	18	32984	8	24155	15	24159	23716	24154	24154	23752	23716	23716	23717	23723	23715	23718	38	23707	24156	106	24156	27637	0	28478	23743	27640	27639
AM81/1-85630	28672	28743	28480	28474	28471	28480	28483	28483	28475	28476	28680	28483	28479	25871	28483	28685	28680	28685	28482	28684	28676	28478	28478	30982	28476	28670	28477	28672	28686	28669	28669	28677	28686	28686	28687	28689	28685	28688	28468	28673	28669	28489	28673	25872	28478	0	28690	25874	25876
AM83/1-85630	23201	17616	23739	23740	23740	23743	23742	23742	23736	23741	133	23742	23742	27843	23746	168	137	186	23752	157	135	23743	23743	33152	23741	23197	23744	23201	161	23196	23196	275	161	161	162	170	160	163	23751	128	23198	23743	23206	27842	23743	28690	0	27847	27844
AM86/1-85630	28099	27928	27638	27634	27635	27638	27641	27641	27643	27640	27834	27641	27635	22	27637	27841	27832	27847	27639	27840	27830	27640	27640	31705	27638	28095	27639	28097	27840	28094	28094	27856	27840	27840	27839	27841	27839	27840	27646	27829	28094	27640	28096	13	27640	25874	27847	0	3
AM87/1-85630	28096	27925	27637	27633	27634	27637	27640	27640	27642	27639	27831	27640	27634	23	27636	27838	27829	27844	27638	27837	27827	27639	27639	31704	27637	28092	27638	28094	27837	28091	28091	27853	27837	27837	27836	27838	27836	27837	27645	27826	28091	27639	28093	12	27639	25876	27844	3	0
AM89/1-85630	24156	23981	15	11	20	15	30	30	36	17	23711	22	20	27635	20	23722	23709	23728	30	23717	23707	17	21	32982	13	24152	6	24156	23719	24151	24151	23751	23719	23719	23720	23722	23718	23721	35	23706	24153	103	24153	27634	15	28477	23742	27637	27636
AM90/1-85630	24164	23989	19	17	18	21	32	32	50	23	23717	18	28	27643	16	23724	23713	23730	30	23723	23713	17	17	32987	9	24160	20	24164	23721	24159	24159	23757	23721	23721	23722	23728	23720	23723	41	23712	24161	109	24161	27642	17	28483	23748	27645	27644
AM95/1-85630	24167	23990	32	30	29	34	45	45	63	36	23716	35	45	27646	33	23723	23712	23729	41	23722	23712	28	34	32982	24	24163	33	24167	23720	24162	24162	23756	23720	23720	23721	23727	23719	23722	52	23711	24164	108	24164	27645	28	28482	23747	27648	27647
AM98/1-85630	24165	23990	18	16	17	20	31	31	49	22	23716	17	27	27644	15	23723	23712	23729	29	23722	23712	16	16	32986	8	24159	19	24165	23720	24160	24160	23756	23720	23720	23721	23727	23719	23722	40	23711	24162	108	24162	27643	16	28481	23747	27644	27645
AN03/1-85630	28669	28738	28473	28469	28466	28473	28478	28478	28468	28471	28679	28478	28472	25866	28478	28684	28679	28684	28477	28683	28675	28473	28473	30981	28471	28667	28472	28669	28685	28666	28666	28676	28685	28685	28684	28686	28684	28685	28463	28672	28666	28484	28670	25867	28473	19	28689	25869	25871
AN04/1-85630	18	23531	24159	24158	24160	24161	24154	24154	24152	24157	23166	24154	24158	28095	24164	23173	23166	23175	24164	23164	23166	24163	24165	33207	24161	14	24160	18	23172	11	11	23171	23172	23172	23171	23173	23171	23172	24159	23161	15	24153	33	28092	24163	28668	23201	28097	28094
AN05/1-85630	23152	17545	23704	23703	23705	23708	23705	23705	23707	23704	56	23705	23709	27828	23709	63	60	81	23715	60	52	23706	23706	33157	23704	23148	23711	23152	54	23147	23147	182	54	54	55	63	53	54	23718	51	23149	23712	23157	27827	23706	28676	171	27832	27829
AN06/1-85630	23165	17554	23717	23716	23718	23721	23718	23718	23716	23717	45	23718	23718	27835	23722	18	53	36	23728	15	41	23719	23719	33164	23717	23161	23720	23165	3	23160	23160	131	3	3	4	8	4	5	23727	40	23162	23725	23170	27834	23719	28685	164	27839	27836
AN12/1-85630	23167	17556	23713	23712	23714	23717	23714	23714	23716	23713	47	23714	23718	27837	23718	16	51	34	23724	13	43	23715	23715	33166	23713	23163	23720	23167	1	23162	23162	129	1	1	2	10	2	3	23727	42	23164	23721	23172	27836	23715	28685	162	27841	27838
AN13/1-85630	23508	455	23953	23952	23960	23961	23956	23956	23952	23955	17515	23952	23948	27904	23960	17521	17515	17538	23964	17521	17513	23957	23961	33292	23955	23504	23956	23508	17521	23503	23503	17537	17521	17521	17520	17522	17520	17521	23955	17510	23505	23981	23507	27903	23957	28721	17578	27908	27905
AN14/1-85630	23158	17549	23712	23711	23713	23716	23713	23713	23715	23712	62	23713	23717	27836	23717	69	66	87	23723	66	58	23714	23714	33164	23712	23154	23719	23158	60	23153	23153	188	60	60	61	69	59	62	23726	57	23155	23720	23163	27835	23714	28684	177	27840	27837
AN15/1-85630	14	23527	24155	24154	24156	24157	24150	24150	24148	24153	23162	24150	24154	28091	24160	23169	23162	23171	24160	23160	23162	24159	24161	33203	24157	8	24156	14	23168	9	9	23167	23168	23168	23167	23169	23167	23168	24161	23157	11	24149	29	28088	24159	28668	23197	28093	28090
AN22/1-85630	28663	28734	28469	28465	28462	28469	28474	28474	28464	28467	28673	28474	28468	25864	28474	28678	28673	28678	28473	28677	28669	28469	28469	30974	28467	28661	28468	28663	28679	28660	28660	28674	28679	28679	28678	28677	28678	28679	28469	28666	28660	28478	28664	25865	28469	31	28687	25867	25869
AN23/1-85630	28657	28728	28465	28461	28458	28465	28470	28470	28460	28463	28667	28470	28464	25858	28470	28672	28667	28672	28469	28671	28663	28465	28465	30971	28463	28655	28464	28657	28673	28654	28654	28668	28673	28673	28672	28674	28672	28673	28465	28660	28654	28474	28658	25859	28465	25	28681	25861	25863
AN24/1-85630	28659	28728	28467	28463	28460	28467	28472	28472	28462	28465	28667	28472	28466	25860	28472	28672	28667	28672	28471	28671	28663	28467	28467	30973	28465	28657	28466	28659	28673	28656	28656	28668	28673	28673	28672	28674	28672	28673	28467	28660	28656	28476	28660	25861	28467	27	28681	25863	25865
AN26/1-85630	23161	17548	23707	23706	23708	23711	23708	23708	23706	23707	19	23708	23708	27825	23712	54	27	72	23718	51	15	23709	23709	33154	23707	23157	23710	23161	45	23156	23156	173	45	45	46	50	44	47	23717	14	23158	23717	23166	27824	23709	28679	138	27829	27826
AN27/1-85630	28657	28730	28465	28461	28458	28465	28470	28470	28460	28463	28669	28470	28464	25859	28470	28674	28669	28674	28469	28673	28665	28465	28465	30971	28463	28655	28464	28657	28675	28654	28654	28670	28675	28675	28674	28676	28674	28675	28465	28662	28654	28474	28658	25860	28465	29	28683	25862	25864
AN30/1-85630	23569	476	24019	24016	24024	24027	24020	24020	24018	24019	17582	24016	24014	27966	24024	17588	17582	17605	24028	17588	17580	24021	24025	33357	24019	23565	24020	23569	17588	23564	23564	17604	17588	17588	17589	17591	17587	17590	24023	17577	23566	24045	23568	27965	24021	28778	17645	27970	27967
AN31/1-85630	23155	17544	23699	23700	23700	23703	23702	23702	23702	23701	15	23702	23704	27823	23706	46	17	64	23712	41	11	23703	23703	33153	23701	23151	23706	23155	37	23150	23150	163	37	37	38	46	36	39	23715	10	23152	23707	23160	27822	23703	28677	128	27827	27824
AN32/1-85630	23577	492	24025	24024	24032	24033	24028	24028	24024	24027	17592	24024	24020	27970	24032	17598	17592	17615	24036	17598	17590	24029	24033	33361	24027	23573	24028	23577	17598	23572	23572	17614	17598	17598	17597	17599	17597	17598	24029	17587	23574	24053	23576	27969	24029	28784	17655	27974	27971
AN33/1-85630	23572	479	24022	24021	24029	24030	24025	24025	24021	24024	17585	24021	24017	27971	24029	17591	17585	17608	24033	17591	17583	24026	24030	33358	24024	23568	24025	23572	17591	23567	23567	17607	17591	17591	17590	17592	17590	17591	24024	17580	23569	24050	23571	27970	24026	28781	17648	27975	27972
AN34/1-85630	23567	474	24017	24014	24022	24025	24018	24018	24016	24017	17580	24014	24012	27964	24022	17586	17580	17603	24026	17586	17578	24019	24023	33355	24017	23561	24018	23567	17586	23562	23562	17606	17586	17586	17587	17589	17585	17588	24025	17575	23564	24043	23566	27963	24019	28780	17647	27968	27965
AN35/1-85630	23571	478	24019	24016	24024	24027	24020	24020	24018	24019	17582	24016	24014	27966	24024	17588	17582	17605	24028	17588	17580	24021	24025	33357	24019	23567	24020	23571	17588	23566	23566	17608	17588	17588	17589	17591	17587	17590	24027	17577	23568	24045	23570	27965	24021	28782	17649	27970	27967
AN36/1-85630	23567	476	24017	24014	24022	24025	24018	24018	24016	24017	17582	24014	24012	27964	24022	17588	17582	17605	24026	17588	17580	24019	24023	33355	24017	23561	24018	23567	17588	23562	23562	17608	17588	17588	17589	17591	17587	17590	24025	17577	23564	24043	23566	27963	24019	28780	17649	27968	27965
AN37/1-85630	23567	474	24017	24014	24022	24025	24018	24018	24016	24017	17580	24014	24012	27964	24022	17586	17580	17603	24026	17586	17578	24019	24023	33355	24017	23563	24018	23567	17586	23562	23562	17606	17586	17586	17587	17589	17585	17588	24025	17575	23564	24043	23566	27963	24019	28780	17647	27968	27965
AN38/1-85630	23585	490	24033	24030	24038	24041	24034	24034	24032	24033	17592	24030	24028	27980	24038	17598	17592	17615	24042	17598	17590	24035	24039	33367	24033	23581	24034	23585	17598	23580	23580	17614	17598	17598	17599	17601	17597	17600	24037	17587	23582	24059	23584	27979	24035	28788	17655	27984	27981
AN39/1-85630	23567	476	24017	24014	24022	24025	24018	24018	24016	24017	17580	24014	24012	27964	24022	17586	17580	17603	24026	17586	17578	24019	24023	33355	24017	23563	24018	23567	17586	23562	23562	17606	17586	17586	17587	17589	17585	17588	24025	17575	23564	24043	23566	27963	24019	28779	17647	27968	27965
AS56/1-85630	33328	33285	33205	33205	33204	33209	33206	33206	33204	33209	33163	33208	33210	31816	33212	33174	33167	33178	33212	33171	33163	33211	33207	20136	33209	33324	33212	33330	33173	33325	33325	33173	33173	33173	33172	33174	33172	33173	33225	33162	33327	33203	33323	31811	33211	31005	33164	31814	31815
reference/1-85630	29770	29624	29472	29472	29471	29472	29459	29459	29447	29470	29276	29469	29465	30269	29473	29285	29272	29263	29461	29292	29276	29480	29472	33181	29478	29772	29479	29768	29290	29771	29771	29178	29290	29290	29289	29289	29289	29290	29492	29277	29769	29392	29753	30278	29478	30808	29175	30280	30280
min: 0 max: 33367
[truncated: 29 more columns]
