# Supplementary material for: Long-term genomic surveillance reveals the circulation of clinically significant Salmonella in lymph nodes and beef trimmings from slaughter cattle from a Mexican feedlot
Source: PLoS One. 2024 Oct 18;19(10):e0312275. doi: 10.1371/journal.pone.0312275 (PMC11488740; doi:10.1371/journal.pone.0312275)
Supplement: S4 File — (XLSX) [file pone.0312275.s004.xlsx]

## Sheet: Hoja1
Long-term genomic surveillance reveals the circulation of clinically significant Salmonella in lymph nodes and beef trimmings from slaughter cattle from a Mexican feedlot
Enrique Jesús Delgado-Suárez, Abril Viridiana García-Meneses, Elfrego Adrián Ponce-Hernández, Cindy Fabiola Hernández-Pérez, María Salud Rubio-Lozano, Nayarit Emérita Ballesteros-Nova, Orbelín Soberanis-Ramos
S3 Table. Percentage amino acid identity1 of the BLAST analysis between the reference sequence of Salmonella virulence factors and the genomes of 77 isolates collected from bovine lymph nodes and ground beef from healthy cattle from a Mexican feedlot
	SRS5153604_AK69_Anatum_Lymph nodes	SRS5153605_AK70_Anatum_Lymph nodes	SRS5153606_AK71_Anatum_Lymph nodes	SRS5153607_AK72_Anatum_Ground beef	SRS5153608_AK73_Anatum_Ground beef	SRS5153609_AK74_Anatum_Lymph nodes	SRS5153600_AK75_Anatum_Lymph nodes	SRS5153601_AK76_Anatum_Lymph nodes	SRS5153595_AK78_Anatum_Lymph nodes	SRS5153592_AK79_Anatum_Lymph nodes	SRS5153598_AK81_Anatum_Lymph nodes	SRS5387205_AK85_Anatum_Ground beef	SRS5387216_AM39_Anatum_Lymph nodes	SRS5387217_AM40_Anatum_Ground beef	SRS5387219_AM44_Anatum_Lymph nodes	SRS5387221_AM46_Anatum_Lymph nodes	SRS7238157_AM58_Anatum_Lymph nodes	SRS5442519_AM68_Anatum_Lymph nodes	SRS5442522_AM79_Anatum_Lymph nodes	SRS5442511_AM89_Anatum_Lymph nodes	SRS5442512_AM90_Anatum_Ground beef	SRS5442513_AM95_Anatum_Lymph nodes	SRS5442514_AM98_Anatum_Lymph nodes	SRS5153603_AK68_Typhimurium_Ground beef	SRS5441944_AN30_Typhimurium_Ground beef	SRS7238154_AN32_Typhimurium_Ground beef	SRS7238155_AN33_Typhimurium_Ground beef	SRS5441948_AN34_Typhimurium_Ground beef	SRS5441949_AN35_Typhimurium_Ground beef	SRS5441933_AN36_Typhimurium_Ground beef	SRS5441934_AN37_Typhimurium_Ground beef	SRS7238156_AN38_Typhimurium_Ground beef	SRS5441935_AN39_Typhimurium_Ground beef	SRS5153602_AK67_London_Lymph nodes	SRS5387220_AM45_London_Lymph nodes	SRS5387222_AM47_London_Lymph nodes	SRS5387208_AM49_London_Lymph nodes	SRS5387209_AM50_London_Lymph nodes	SRS5442518_AM63_London_Lymph nodes	SRS5442520_AM74_London_Lymph nodes	SRS7238153_AN04_London_Ground beef	SRS5441938_AN15_London_Lymph nodes	SRS5442515_AN05_Reading_Lymph nodes	SRS5442516_AN06_Reading_Lymph nodes	SRS5441945_AN12_Reading_Lymph nodes	SRS5441937_AN14_Reading_Ground beef	SRS5441942_AN26_Reading_Ground beef	SRS5441947_AN31_Reading_Lymph nodes	SRS5442523_AM83_Reading_Ground beef
csgABCEFG	100	100	100	100	100	100	100	100	100	100	100	100	100	100	100	100	100	100	100	100	100	100	100	100	100	100	100	100	100	100	100	100	100	100	100	100	100	100	100	100	100	100	100	100	100	100	100	100	100
lpfABCDE	0	0	0	0	0	0	0	0	0	0	0	0	0	0	0	0	0	0	0	0	0	0	0	100	100	100	100	100	100	100	100	100	100	100	100	100	100	100	100	100	100	100	100	100	100	100	100	100	100
misL	99.58	99.58	99.58	99.58	99.58	99.58	99.58	99.58	99.58	99.58	99.58	99.58	99.58	99.58	99.58	99.58	99.58	99.58	99.58	99.58	99.58	99.58	99.58	100	99.9	99.9	99.9	99.9	99.9	99.9	99.9	99.9	99.9	98.64	98.64	98.64	98.64	98.64	98.64	98.64	98.64	98.64	99.48	99.16	99.16	99.48	99.16	99.16	99.16
ratB	47.54	47.54	47.54	47.54	47.54	47.54	47.54	47.54	47.54	47.54	47.54	47.54	47.54	47.54	47.54	47.54	47.54	47.54	47.54	47.54	47.54	0	0	100	100	100	100	100	100	100	100	100	100	98.19	98.19	98.19	98.19	98.19	98.19	98.19	98.19	98.19	99.67	99.67	99.67	99.67	99.67	99.67	99.67
shdA	92.12	92.12	92.12	92.12	92.12	92.12	92.12	92.12	92.12	92.12	92.12	92.12	92.12	92.12	92.12	92.12	92.12	92.12	92.12	96.64	92.12	92.12	92.07	100	95.29	100	100	96.41	95.29	99.75	96.41	100	99.8	91.21	91.21	91.21	91.21	91.21	91.21	91.21	91.21	91.21	95.39	95.39	95.39	96.04	95.29	95.39	95.39
fimA	98.89	98.89	98.89	98.89	98.89	98.89	98.89	98.89	98.89	98.89	98.89	98.89	98.89	98.89	98.89	98.89	98.89	98.89	98.89	98.89	98.89	98.89	98.89	100	100	100	100	100	100	100	100	100	100	98.33	98.33	98.33	98.33	98.33	98.33	98.33	98.33	98.33	98.33	98.33	98.33	98.33	98.33	98.33	98.33
sinH	99.32	99.32	99.32	99.32	99.32	99.32	99.32	99.32	99.32	99.32	99.32	99.32	99.32	99.32	99.32	99.32	99.32	99.32	99.32	99.32	99.32	99.32	99.32	100	100	100	100	100	100	100	100	100	100	99.86	99.86	99.86	99.86	99.86	99.86	99.86	99.86	99.86	99.86	99.86	99.86	99.86	99.86	99.86	99.86
pefABCD	0	0	0	0	0	0	0	0	0	0	0	0	0	0	0	0	0	0	0	0	0	0	0	100	100	0	100	100	100	100	100	100	100	0	0	0	0	0	0	0	0	0	0	0	0	0	0	0	0
rcK	0	0	0	0	0	0	0	0	0	0	0	0	0	0	0	0	0	0	0	0	0	0	0	100	100	100	100	100	100	100	100	100	100	0	0	0	0	0	0	0	0	0	0	0	0	0	0	0	0
spvRABCD	0	0	0	0	0	0	0	0	0	0	0	0	0	0	0	0	0	0	0	0	0	0	0	100	100	100	100	100	100	100	100	100	100	0	0	0	0	0	0	0	0	0	0	0	0	0	0	0	0
hilA	100	100	100	100	100	100	100	100	100	100	100	100	100	100	100	100	100	100	100	100	100	100	100	100	100	100	100	100	100	100	100	100	100	100	100	100	100	100	100	100	100	100	100	100	100	100	100	100	100
hilD	99.68	99.68	99.68	99.68	99.68	99.68	99.68	99.68	99.68	99.68	99.68	99.68	99.68	99.68	99.68	99.68	99.68	99.68	99.68	99.68	99.68	99.68	99.68	100	100	100	100	100	100	100	100	100	100	100	100	100	100	100	100	100	100	100	99.57	99.57	99.57	99.57	99.57	99.57	99.57
siiE	99.41	99.41	99.41	99.41	99.41	99.41	98.73	99.41	99.41	98.73	99.41	99.41	99.41	99.41	99.41	98.73	99.42	98.56	99.41	98.73	99.41	99.41	99.41	99.98	100	100	100	100	100	100	100	100	100	99.05	99.05	99.05	99.05	99.05	99.05	99.05	98.81	98.81	99.12	98.92	99.22	99.12	98.92	99.22	98.92
phoP	100	100	100	100	100	100	100	100	100	100	100	100	100	100	100	100	100	100	100	100	100	100	100	100	100	100	100	100	100	100	100	100	100	100	100	100	100	100	100	100	100	100	100	100	100	100	100	100	100
phoQ	100	100	100	100	100	100	100	100	100	100	100	100	100	100	100	100	100	100	100	100	100	100	100	100	100	100	100	100	100	100	100	100	100	100	100	100	100	100	100	100	100	100	100	100	100	100	100	100	100
fur	100	100	100	100	100	100	100	100	100	100	100	100	100	100	100	100	100	100	100	100	100	100	100	100	100	100	100	100	100	100	100	100	100	100	100	100	100	100	100	100	100	100	100	100	100	100	100	100	100
iroN	99.45	99.45	99.45	99.45	99.45	99.45	99.45	99.45	99.45	99.45	99.45	99.45	99.45	99.45	99.45	99.45	99.45	99.45	99.45	99.45	99.45	99.45	99.45	99.86	50.46	50.46	99.86	99.86	99.86	99.86	99.86	99.86	99.86	99.31	99.31	99.31	99.31	99.31	99.31	99.31	99.31	99.31	99.03	99.03	99.03	99.03	99.03	99.03	99.03
fhuA	100	100	100	100	100	100	100	100	100	100	100	100	100	100	100	100	100	100	100	100	100	100	100	100	99.86	99.86	99.86	99.86	99.86	99.86	99.86	99.86	99.86	100	100	100	100	100	100	100	100	100	100	100	100	100	100	100	100
fepA	99.47	99.47	99.47	99.47	99.47	99.47	99.47	99.47	99.47	99.47	99.47	99.47	99.47	99.47	99.47	99.47	99.47	99.47	99.47	99.47	99.47	99.47	99.47	99.87	99.87	99.87	99.87	99.87	99.87	99.87	99.87	99.87	99.87	99.6	99.6	99.6	99.6	99.6	99.6	99.6	99.6	99.6	99.87	99.87	99.87	99.87	99.87	99.87	99.87
tonB	98.76	98.76	98.76	98.76	98.76	98.76	98.76	98.76	98.76	98.76	98.76	98.76	98.76	98.76	98.76	98.76	98.76	98.76	98.76	98.76	98.76	98.76	98.76	100	100	100	100	100	100	100	100	100	100	98.76	98.76	98.76	98.76	98.76	98.76	98.76	98.76	98.76	100	100	100	100	100	100	100
exbB	100	100	100	100	100	100	100	100	100	100	100	100	100	100	100	100	100	100	100	100	100	100	100	100	100	100	100	100	100	100	100	100	100	100	100	100	100	100	100	100	100	100	100	100	100	100	100	100	100
rpoH	100	100	100	100	100	100	100	100	100	100	100	100	100	100	100	100	100	100	100	100	100	100	100	100	100	100	100	100	100	100	100	100	100	100	100	100	100	100	100	100	100	100	100	100	100	100	100	100	100
rpoS	100	100	100	100	100	100	100	100	100	100	100	100	99.7	100	100	100	100	100	100	100	100	100	100	99.7	100	100	100	100	100	100	100	100	100	100	100	100	100	100	100	100	100	100	100	100	100	100	100	100	100
adA	98.96	98.86	98.86	98.86	98.86	98.86	98.86	98.86	98.86	98.86	98.86	98.86	98.86	98.86	98.86	98.86	98.86	98.86	98.86	98.86	98.86	99.86	98.86	100	100	100	100	100	100	100	100	100	100	98.86	98.86	98.86	98.86	98.86	98.86	98.86	98.86	98.86	98.3	98.3	98.3	98.3	98.3	98.3	98.3
proP	100	100	100	100	100	100	100	100	100	100	100	100	100	100	100	100	100	100	100	100	100	100	100	100	100	100	100	100	100	100	100	100	100	100	100	100	100	100	100	100	100	100	99.8	99.8	99.8	99.8	99.8	99.8	99.8
fabA	100	100	100	100	100	100	100	100	100	100	100	100	100	100	100	100	100	100	100	100	100	100	100	100	100	100	100	100	100	100	100	100	100	100	100	100	100	100	100	100	100	100	100	100	100	100	100	100	100
cdtB	0	0	0	0	0	0	0	0	0	0	0	0	0	0	0	0	0	0	0	0	0	0	0	0	0	0	0	0	0	0	0	0	0	0	0	0	0	0	0	0	0	0	0	0	0	0	0	0	0
ptlA	0	0	0	0	0	0	0	0	0	0	0	0	0	0	0	0	0	0	0	0	0	0	0	0	0	0	0	0	0	0	0	0	0	0	0	0	0	0	0	0	0	0	0	0	0	0	0	0	0
hlyE	0	0	0	0	0	0	0	0	0	0	0	0	0	0	0	0	0	0	0	0	0	0	0	0	0	0	0	0	0	0	0	0	0	0	0	0	0	0	0	0	0	0	0	0	0	0	0	0	0
st313-td	0	0	0	0	0	0	0	0	0	0	0	0	0	0	0	0	0	0	0	0	0	0	0	0	0	0	0	0	0	0	0	0	0	0	0	0	0	0	0	0	0	0	0	0	0	0	0	0	0
1 For operons (cgs, lpf, pef, spv), the reported value is the average amino acid identity of all the genes in that operon.
[truncated: 30 more columns]
